# Supplementary material for: Genomic Association vs. Serological Determination of ABO Blood Types in a Chinese Cohort, with Application in Mendelian Randomization
Source: Genes (Basel). 2021 Jun 24;12(7):959. doi: 10.3390/genes12070959 (PMC8306414; doi:10.3390/genes12070959)
Supplement: Supplementary file 1 [file genes-12-00959-s001.zip]

Archive with 1 entries (1 files):
- genes-1221121-supplementary.pdf
